# Supplementary material for: A new species of Lygistorrhina Skuse (Diptera: Sciaroidea: Lygistorrhinidae) from South Africa
Source: Biodivers Data J. 2013 Sep 16;(1):e962. doi: 10.3897/BDJ.1.e962 (PMC3964717; doi:10.3897/BDJ.1.e962)
Supplement: XML Treatment for Lygistorrhina austroafricana [file BDJ.1.e962-treatment1.xml]

<!DOCTYPE tp:taxon-treatment
  PUBLIC "-//TaxonX//DTD Taxonomic Treatment Publishing DTD v0 20100105//EN" "tax-treatment-NSO.dtd">
<tp:taxon-treatment xmlns:tp="http://www.plazi.org/taxpub"><tp:treatment-meta><mixed-citation publication-type="journal"><person-group><name><surname>Blagoderov</surname><given-names>Vladimir</given-names></name><name><surname>Papp</surname><given-names>Laszlo</given-names></name><name><surname>Hippa</surname><given-names>Heikki</given-names></name></person-group><article-title>A new species of <italic><tp:taxon-name><tp:taxon-name-part taxon-name-part-type="genus">Lygistorrhina</tp:taxon-name-part></tp:taxon-name></italic> Skuse (<tp:taxon-name><tp:taxon-name-part taxon-name-part-type="ordo">Diptera</tp:taxon-name-part></tp:taxon-name>: <tp:taxon-name><tp:taxon-name-part taxon-name-part-type="superfamilia">Sciaroidea</tp:taxon-name-part></tp:taxon-name>: <tp:taxon-name><tp:taxon-name-part taxon-name-part-type="familia">Lygistorrhinidae</tp:taxon-name-part></tp:taxon-name>) from South Africa</article-title><source>Biodivers Data J</source><day>16</day><month>9</month><year>2013</year><volume>2013</volume><issue>1</issue><pub-id pub-id-type="doi">10.3897/BDJ.1.e962</pub-id></mixed-citation></tp:treatment-meta><tp:nomenclature><tp:taxon-name>
            <tp:taxon-name-part taxon-name-part-type="genus">Lygistorrhina</tp:taxon-name-part>
            <tp:taxon-name-part taxon-name-part-type="species">austroafricana</tp:taxon-name-part>
            <object-id xmlns:xlink="http://www.w3.org/1999/xlink" xlink:type="simple" object-id-type="ZooBank">urn:lsid:zoobank.org:act:FA4CBFA7-1879-43C4-B277-74490A772FDD</object-id>
            <object-id xmlns:xlink="http://www.w3.org/1999/xlink" xlink:type="simple" object-id-type="Other URL">http://sciaroidea.info/taxonomy/term/50837</object-id>
          </tp:taxon-name><tp:taxon-authority>Blagoderov, Papp &amp; Hippa, 2013</tp:taxon-authority><tp:taxon-status xmlns:xlink="http://www.w3.org/1999/xlink" xlink:type="simple">sp. n.</tp:taxon-status></tp:nomenclature><tp:treatment-sec sec-type="materials"><title>Materials</title><list list-type="alpha-lower" list-content="occurrences"><list-item><p><bold>Type status:</bold> <named-content xmlns:xlink="http://www.w3.org/1999/xlink" content-type="dwc:typeStatus" xlink:type="simple">Holotype</named-content>. <bold>Occurrence:</bold> catalogNumber: <named-content xmlns:xlink="http://www.w3.org/1999/xlink" content-type="dwc:catalogNumber" xlink:type="simple">FGO50909</named-content>; recordedBy: <named-content xmlns:xlink="http://www.w3.org/1999/xlink" content-type="dwc:recordedBy" xlink:type="simple">L. Papp &amp; M. Földvári</named-content>; individualCount: <named-content xmlns:xlink="http://www.w3.org/1999/xlink" content-type="dwc:individualCount" xlink:type="simple">1</named-content>; sex: <named-content xmlns:xlink="http://www.w3.org/1999/xlink" content-type="dwc:sex" xlink:type="simple">male</named-content>; <bold>Location:</bold> country: <named-content xmlns:xlink="http://www.w3.org/1999/xlink" content-type="dwc:country" xlink:type="simple">South Africa</named-content>; stateProvince: <named-content xmlns:xlink="http://www.w3.org/1999/xlink" content-type="dwc:stateProvince" xlink:type="simple">Eastern Cape Province</named-content>; verbatimLocality: <named-content xmlns:xlink="http://www.w3.org/1999/xlink" content-type="dwc:verbatimLocality" xlink:type="simple">Bloukrans Pass, in a side valley</named-content>; verbatimElevation: <named-content xmlns:xlink="http://www.w3.org/1999/xlink" content-type="dwc:verbatimElevation" xlink:type="simple">70 m</named-content>; verbatimLatitude: <named-content xmlns:xlink="http://www.w3.org/1999/xlink" content-type="dwc:verbatimLatitude" xlink:type="simple">33° 57'09.6" S</named-content>; verbatimLongitude: <named-content xmlns:xlink="http://www.w3.org/1999/xlink" content-type="dwc:verbatimLongitude" xlink:type="simple">23° 37' 59.4" E</named-content>; <bold>Event:</bold> eventDate: <named-content xmlns:xlink="http://www.w3.org/1999/xlink" content-type="dwc:eventDate" xlink:type="simple">2007-01-14/16</named-content>; <bold>Record Level:</bold> institutionCode: <named-content xmlns:xlink="http://www.w3.org/1999/xlink" content-type="dwc:institutionCode" xlink:type="simple">HMNH</named-content>; collectionCode: <named-content xmlns:xlink="http://www.w3.org/1999/xlink" content-type="dwc:collectionCode" xlink:type="simple"><tp:taxon-name><tp:taxon-name-part taxon-name-part-type="ordo">Diptera</tp:taxon-name-part></tp:taxon-name></named-content></p></list-item><list-item><p><bold>Type status:</bold> <named-content xmlns:xlink="http://www.w3.org/1999/xlink" content-type="dwc:typeStatus" xlink:type="simple">Paratype</named-content>. <bold>Occurrence:</bold> catalogNumber: <named-content xmlns:xlink="http://www.w3.org/1999/xlink" content-type="dwc:catalogNumber" xlink:type="simple">FGO50910</named-content>; recordedBy: <named-content xmlns:xlink="http://www.w3.org/1999/xlink" content-type="dwc:recordedBy" xlink:type="simple">L. Papp &amp; M. Földvári</named-content>; individualCount: <named-content xmlns:xlink="http://www.w3.org/1999/xlink" content-type="dwc:individualCount" xlink:type="simple">2</named-content>; sex: <named-content xmlns:xlink="http://www.w3.org/1999/xlink" content-type="dwc:sex" xlink:type="simple">male</named-content>; <bold>Location:</bold> country: <named-content xmlns:xlink="http://www.w3.org/1999/xlink" content-type="dwc:country" xlink:type="simple">South Africa</named-content>; stateProvince: <named-content xmlns:xlink="http://www.w3.org/1999/xlink" content-type="dwc:stateProvince" xlink:type="simple">Eastern Cape Province</named-content>; verbatimLocality: <named-content xmlns:xlink="http://www.w3.org/1999/xlink" content-type="dwc:verbatimLocality" xlink:type="simple">Bloukrans Pass, in a side valley</named-content>; verbatimElevation: <named-content xmlns:xlink="http://www.w3.org/1999/xlink" content-type="dwc:verbatimElevation" xlink:type="simple">70 m</named-content>; verbatimLatitude: <named-content xmlns:xlink="http://www.w3.org/1999/xlink" content-type="dwc:verbatimLatitude" xlink:type="simple">33° 57'09.6" S</named-content>; verbatimLongitude: <named-content xmlns:xlink="http://www.w3.org/1999/xlink" content-type="dwc:verbatimLongitude" xlink:type="simple">23° 37' 59.4" E</named-content>; <bold>Event:</bold> eventDate: <named-content xmlns:xlink="http://www.w3.org/1999/xlink" content-type="dwc:eventDate" xlink:type="simple">2007-01-14/16</named-content>; <bold>Record Level:</bold> institutionCode: <named-content xmlns:xlink="http://www.w3.org/1999/xlink" content-type="dwc:institutionCode" xlink:type="simple">HMNH</named-content>; collectionCode: <named-content xmlns:xlink="http://www.w3.org/1999/xlink" content-type="dwc:collectionCode" xlink:type="simple"><tp:taxon-name><tp:taxon-name-part taxon-name-part-type="ordo">Diptera</tp:taxon-name-part></tp:taxon-name></named-content></p></list-item><list-item><p><bold>Type status:</bold> <named-content xmlns:xlink="http://www.w3.org/1999/xlink" content-type="dwc:typeStatus" xlink:type="simple">Paratype</named-content>. <bold>Occurrence:</bold> catalogNumber: <named-content xmlns:xlink="http://www.w3.org/1999/xlink" content-type="dwc:catalogNumber" xlink:type="simple">FGO50911</named-content>; recordedBy: <named-content xmlns:xlink="http://www.w3.org/1999/xlink" content-type="dwc:recordedBy" xlink:type="simple">L. Papp &amp; M. Földvári</named-content>; individualCount: <named-content xmlns:xlink="http://www.w3.org/1999/xlink" content-type="dwc:individualCount" xlink:type="simple">2</named-content>; sex: <named-content xmlns:xlink="http://www.w3.org/1999/xlink" content-type="dwc:sex" xlink:type="simple">male</named-content>; <bold>Location:</bold> country: <named-content xmlns:xlink="http://www.w3.org/1999/xlink" content-type="dwc:country" xlink:type="simple">South Africa</named-content>; stateProvince: <named-content xmlns:xlink="http://www.w3.org/1999/xlink" content-type="dwc:stateProvince" xlink:type="simple">Eastern Cape Province</named-content>; verbatimLocality: <named-content xmlns:xlink="http://www.w3.org/1999/xlink" content-type="dwc:verbatimLocality" xlink:type="simple">Bloukrans Pass, in a side valley</named-content>; verbatimElevation: <named-content xmlns:xlink="http://www.w3.org/1999/xlink" content-type="dwc:verbatimElevation" xlink:type="simple">70 m</named-content>; verbatimLatitude: <named-content xmlns:xlink="http://www.w3.org/1999/xlink" content-type="dwc:verbatimLatitude" xlink:type="simple">33° 57'09.6" S</named-content>; verbatimLongitude: <named-content xmlns:xlink="http://www.w3.org/1999/xlink" content-type="dwc:verbatimLongitude" xlink:type="simple">23° 37' 59.4" E</named-content>; <bold>Event:</bold> eventDate: <named-content xmlns:xlink="http://www.w3.org/1999/xlink" content-type="dwc:eventDate" xlink:type="simple">2007-01-14/16</named-content>; <bold>Record Level:</bold> institutionCode: <named-content xmlns:xlink="http://www.w3.org/1999/xlink" content-type="dwc:institutionCode" xlink:type="simple">HMNH</named-content>; collectionCode: <named-content xmlns:xlink="http://www.w3.org/1999/xlink" content-type="dwc:collectionCode" xlink:type="simple"><tp:taxon-name><tp:taxon-name-part taxon-name-part-type="ordo">Diptera</tp:taxon-name-part></tp:taxon-name></named-content></p></list-item></list></tp:treatment-sec><tp:treatment-sec sec-type="Description"><title>Description</title><p>Male. Measurements (mm). Head height 0.38, palpi 0.65, proboscis 1.05, antenna 0.9, thorax length 0.63, thorax height 0.71, metepisternum anterior margin 0.15, posterior margin 0.25; coxa 1 0.53; coxa 2 0.47; coxa 3 0.4; wing 1.9.</p><p>Colouration. Body, head and antennae entirely dark brownish-grey, almost black, halters yellowish, legs yellowish-brown.</p><p>Head (Fig. <xref ref-type="fig" rid="F288770">7</xref>) rounded, vertex slightly convex. Head dichoptic, oval. Ommatidia round, very densely set, equal in size. Interocular setae as long as the diameter of ommatidia. Three ocelli, almost in a straight line, equal in size, set each on its own mound, lateral facing to the sides, medial facing forward. Antenna (Fig. <xref ref-type="fig" rid="F288750">4</xref>) with scape 1.3x shorter than wide, with ventral setae, pedicel spherical, with whorl of setae apically, flagellum 14-segmented, moniliform, flagellomeres with length 1.5x the width, covered with setae 0.5x the width of flagellomeres, flagellomeres 1–11 with a few slightly longer dorsal setae. Bases of setae on flagellomeres form round depressions. Circular bases of flagellomere setae connected with folds forming polygonal pattern. Face as long as wide, with ventral and lateral setae. Clypeus rounded at apex, its length 1.5x the width. Palpi long, 0.6x the length of proboscis, tapering, with a single row of setae in apical 2/3. Proboscis evenly curved caudally, its length 2x the length of fore coxa. Lingua of hypopharynx very thin, transparent, tapering, with very thin hair at each side, longest at tip.</p><p>Thorax, legs, and abdomen uniformly dark brown (Fig. <xref ref-type="fig" rid="F288744">1</xref>). Scutum (Fig. <xref ref-type="fig" rid="F288746">2</xref>) evenly covered with setae of medium length, with longer supraalar setae. Scutellum short, without long setae. Postpronotum apparent, wide. Antepronotum and proepisternum both with 8 setae. Anterior margin of notum well anterior to fore coxa. Ventral margin of preepisternum 2 widely rounded. Metepisternal cleft deep, posterior margin of metepisternum longer than anterior, not extending the level of laterotergite. Laterotergite with a posterior row of 6 long setae. Mediotergite very convex.</p><p>Wing (Fig. <xref ref-type="fig" rid="F288748">3</xref>) hyaline, moderately wide, costal margin slightly convex. Microtrichia on membrane long (0.02 mm), overlapping. Costa with long setae, ending at 3/4 distance between R<sub>5</sub> and M<sub>1</sub>. Sc ending at C. R<sub>1</sub> and R<sub>5</sub> slightly sinusoid, setose dorsally and ventrally. Crossveins <italic>r-m</italic> and <italic>tb</italic> weak but distinct. M<sub>1</sub> and M<sub>2</sub> straight, the base of their fork is reduced, M<sub>2</sub> begins more proximally than M<sub>1</sub>. M<sub>3+4</sub> and CuA evenly curved caudally, slightly diverging.</p><p>Legs (Fig. <xref ref-type="fig" rid="F288752">5</xref>). Fore coxa is the longest, mid coxa a little shorter. Tibial and tarsal setae not in rows. Number of tibial spurs on fore, mid and hind tibia 1:2:2, fore tibia tibial spur short, ca. 1.5x the tibia diameter, mid and hind tibial spurs with inner spur longer, 1.7x and 1.4x the outer, respectively. Hind tibia expanded apically. Fore and mid tarsal claws blunt, curved, with a very small incision at apex and setiform curved basal process as long as the claw. Hind tibia claw pointed, almost straight, with shorter basal process.</p><p>Terminalia (Figs <xref ref-type="fig" rid="F288761">6</xref>, <xref ref-type="fig" rid="F288777">8</xref>). Tergite 9 (Figs <xref ref-type="fig" rid="F288761">6</xref><xref ref-type="fig" rid="F288768">c</xref>, <xref ref-type="fig" rid="F288769">d</xref>, <xref ref-type="fig" rid="F288777">8</xref>) roughly arrow-shaped with rounded apex, length 0.17 mm, width 0.15 mm, with long scattered setae and a dense patch of short setae at apex. Apodeme of tergite 9 with short, narrow stalk, a little wider that ½ width of the tergite, with two strong semicircular anterior arms. Gonocoxites fused ventrally, with a deep incision, almost reaching the base of synsclerite (Fig. <xref ref-type="fig" rid="F288761">6</xref><xref ref-type="fig" rid="F288767">b</xref>). Synsclerite length 0.2 mm, width 0.26 mm. Gonostyli simple, length 0.13 mm, with a dorsoapical scoop-shaped tooth. Long flagellate setae on mediodorsal edge of gonostylus slightly shorter than gonostylus.</p><p>Female. Unknown.</p></tp:treatment-sec><tp:treatment-sec sec-type="Diagnosis"><title>Diagnosis</title><p>The species differs from all Afrotropical species of <italic><tp:taxon-name><tp:taxon-name-part taxon-name-part-type="genus">Lygistorrhina</tp:taxon-name-part></tp:taxon-name></italic> in being smaller (wing length &lt;2 mm), uniformly coloured very dark brownish-grey to black, and having shorter proboscis, which is at most 2x the length of coxa 1. <italic><tp:taxon-name><tp:taxon-name-part taxon-name-part-type="genus">Lygistorrhina</tp:taxon-name-part> <tp:taxon-name-part taxon-name-part-type="species">austroafricana</tp:taxon-name-part></tp:taxon-name></italic> is most similar to <italic><tp:taxon-name><tp:taxon-name-part taxon-name-part-type="genus">Lygistorrhina</tp:taxon-name-part> <tp:taxon-name-part taxon-name-part-type="species">edwardsina</tp:taxon-name-part></tp:taxon-name></italic> Grimaldi &amp; Blagoderov, 2001 (<xref ref-type="bibr" rid="B141848">Grimaldi and Blagoderov 2001</xref>), but differs in having a wider wing (length/width ratio 2.4 vs 2.7 in <italic><tp:taxon-name><tp:taxon-name-part taxon-name-part-type="genus">Lygistorrhina</tp:taxon-name-part> <tp:taxon-name-part taxon-name-part-type="species">edwardsina</tp:taxon-name-part></tp:taxon-name></italic>) with shorter Sc (0.24x the wing length vs 0.33x) and shorter and wider tergite 9, with stronger anterior arms of apodeme. <italic><tp:taxon-name><tp:taxon-name-part taxon-name-part-type="genus">Lygistorrhina</tp:taxon-name-part> <tp:taxon-name-part taxon-name-part-type="species">magna</tp:taxon-name-part></tp:taxon-name></italic> Matile, 1996 (<xref ref-type="bibr" rid="B141838">Matile 1996</xref>) also has a uniformly dark coloured body and wide apodeme of tergite 9, but it is a much larger fly (wing length 4.8 mm), and tergite 9 apodeme with stem wide and anterior arms not developed.</p></tp:treatment-sec><tp:treatment-sec sec-type="Etymology"><title>Etymology</title><p>The specific epithet is an adjective in reference to the place of origin of the specimens.</p></tp:treatment-sec><tp:treatment-sec sec-type="Distribution"><title>Distribution</title><p>South Africa: Eastern Cape.</p></tp:treatment-sec><tp:treatment-sec><!--Section generated to contain objects referenced in tp:taxon-treatment.--><fig-group id="F288770" position="float" orientation="portrait"><caption><p><italic><tp:taxon-name><tp:taxon-name-part taxon-name-part-type="genus">Lygistorrhina</tp:taxon-name-part> <tp:taxon-name-part taxon-name-part-type="species">austroafricana</tp:taxon-name-part></tp:taxon-name></italic>, head, line drawing. Scale: 0.5 mm.</p></caption><fig id="F288775" position="float" orientation="portrait"><label>Figure 7a.</label><caption><p>frontal view</p></caption><graphic xmlns:xlink="http://www.w3.org/1999/xlink" xlink:href="biodiversity_data_journal-1-e962-g007_a.jpg" position="float" orientation="portrait" xlink:type="simple"/></fig><fig id="F288776" position="float" orientation="portrait"><label>Figure 7b.</label><caption><p>lateral view</p></caption><graphic xmlns:xlink="http://www.w3.org/1999/xlink" xlink:href="biodiversity_data_journal-1-e962-g007_b.jpg" position="float" orientation="portrait" xlink:type="simple"/></fig></fig-group><fig id="F288750" position="float" orientation="portrait"><label>Figure 4.</label><caption><p><italic><tp:taxon-name><tp:taxon-name-part taxon-name-part-type="genus">Lygistorrhina</tp:taxon-name-part> <tp:taxon-name-part taxon-name-part-type="species">austroafricana</tp:taxon-name-part></tp:taxon-name></italic>, scape and basal flagellomeres of a paratype (<ext-link xmlns:xlink="http://www.w3.org/1999/xlink" ext-link-type="uri" xlink:href="http://sciaroidea.info/node/50910" xlink:type="simple">HMNH - Diptera - FGO50910</ext-link>), photograph. Scale: 0.1 mm.</p></caption><graphic xmlns:xlink="http://www.w3.org/1999/xlink" xlink:href="biodiversity_data_journal-1-e962-g004.jpg" position="float" orientation="portrait" xlink:type="simple"/></fig><fig id="F288744" position="float" orientation="portrait"><label>Figure 1.</label><caption><p><italic><tp:taxon-name><tp:taxon-name-part taxon-name-part-type="genus">Lygistorrhina</tp:taxon-name-part> <tp:taxon-name-part taxon-name-part-type="species">austroafricana</tp:taxon-name-part></tp:taxon-name></italic>, photograph of holotype (<ext-link xmlns:xlink="http://www.w3.org/1999/xlink" ext-link-type="uri" xlink:href="http://sciaroidea.info/node/50909" xlink:type="simple">HMNH - Diptera - FGO50909</ext-link>).</p></caption><graphic xmlns:xlink="http://www.w3.org/1999/xlink" xlink:href="biodiversity_data_journal-1-e962-g001.jpg" position="float" orientation="portrait" xlink:type="simple"/></fig><fig id="F288746" position="float" orientation="portrait"><label>Figure 2.</label><caption><p><italic><tp:taxon-name><tp:taxon-name-part taxon-name-part-type="genus">Lygistorrhina</tp:taxon-name-part> <tp:taxon-name-part taxon-name-part-type="species">austroafricana</tp:taxon-name-part></tp:taxon-name></italic>, thorax and abdomen of a paratype (<ext-link xmlns:xlink="http://www.w3.org/1999/xlink" ext-link-type="uri" xlink:href="http://sciaroidea.info/node/50910" xlink:type="simple">HMNH - Diptera - FGO50910</ext-link>), lateral, photograph. Scale: 0.5 mm.</p></caption><graphic xmlns:xlink="http://www.w3.org/1999/xlink" xlink:href="biodiversity_data_journal-1-e962-g002.jpg" position="float" orientation="portrait" xlink:type="simple"/></fig><fig id="F288748" position="float" orientation="portrait"><label>Figure 3.</label><caption><p><italic><tp:taxon-name><tp:taxon-name-part taxon-name-part-type="genus">Lygistorrhina</tp:taxon-name-part> <tp:taxon-name-part taxon-name-part-type="species">austroafricana</tp:taxon-name-part></tp:taxon-name></italic>, wing of a paratype (<ext-link xmlns:xlink="http://www.w3.org/1999/xlink" ext-link-type="uri" xlink:href="http://sciaroidea.info/node/50910" xlink:type="simple">HMNH - Diptera - FGO50910</ext-link>), photograph. Scale: 0.5 mm.</p></caption><graphic xmlns:xlink="http://www.w3.org/1999/xlink" xlink:href="biodiversity_data_journal-1-e962-g003.jpg" position="float" orientation="portrait" xlink:type="simple"/></fig><fig-group id="F288752" position="float" orientation="portrait"><caption><p><italic><tp:taxon-name><tp:taxon-name-part taxon-name-part-type="genus">Lygistorrhina</tp:taxon-name-part> <tp:taxon-name-part taxon-name-part-type="species">austroafricana</tp:taxon-name-part></tp:taxon-name></italic>, legs of a paratype (<ext-link xmlns:xlink="http://www.w3.org/1999/xlink" ext-link-type="uri" xlink:href="http://sciaroidea.info/node/50910" xlink:type="simple">HMNH - Diptera - FGO50910</ext-link>), photograph. Scale: 0.1 mm.</p></caption><fig id="F288757" position="float" orientation="portrait"><label>Figure 5a.</label><caption><p>tip of fore tibia</p></caption><graphic xmlns:xlink="http://www.w3.org/1999/xlink" xlink:href="biodiversity_data_journal-1-e962-g005_a.jpg" position="float" orientation="portrait" xlink:type="simple"/></fig><fig id="F288758" position="float" orientation="portrait"><label>Figure 5b.</label><caption><p>tip of mid tibia</p></caption><graphic xmlns:xlink="http://www.w3.org/1999/xlink" xlink:href="biodiversity_data_journal-1-e962-g005_b.jpg" position="float" orientation="portrait" xlink:type="simple"/></fig><fig id="F288759" position="float" orientation="portrait"><label>Figure 5c.</label><caption><p>apical tarsomeres of fore tarsus</p></caption><graphic xmlns:xlink="http://www.w3.org/1999/xlink" xlink:href="biodiversity_data_journal-1-e962-g005_c.jpg" position="float" orientation="portrait" xlink:type="simple"/></fig><fig id="F288760" position="float" orientation="portrait"><label>Figure 5d.</label><caption><p>apical tarsomeres of mid tarsus</p></caption><graphic xmlns:xlink="http://www.w3.org/1999/xlink" xlink:href="biodiversity_data_journal-1-e962-g005_d.jpg" position="float" orientation="portrait" xlink:type="simple"/></fig></fig-group><fig-group id="F288761" position="float" orientation="portrait"><caption><p><italic><tp:taxon-name><tp:taxon-name-part taxon-name-part-type="genus">Lygistorrhina</tp:taxon-name-part> <tp:taxon-name-part taxon-name-part-type="species">austroafricana</tp:taxon-name-part></tp:taxon-name></italic>, male terminalia of a paratype (<ext-link xmlns:xlink="http://www.w3.org/1999/xlink" ext-link-type="uri" xlink:href="http://sciaroidea.info/node/50910" xlink:type="simple">HMNH - Diptera - FGO50910</ext-link>), photograph.</p></caption><fig id="F288766" position="float" orientation="portrait"><label>Figure 6a.</label><caption><p>gonocoxites and gonostyli, dorsal view. Scale: 0.1 mm.</p></caption><graphic xmlns:xlink="http://www.w3.org/1999/xlink" xlink:href="biodiversity_data_journal-1-e962-g006_a.jpg" position="float" orientation="portrait" xlink:type="simple"/></fig><fig id="F288767" position="float" orientation="portrait"><label>Figure 6b.</label><caption><p>gonocoxites and gonostyli, ventral view</p></caption><graphic xmlns:xlink="http://www.w3.org/1999/xlink" xlink:href="biodiversity_data_journal-1-e962-g006_b.jpg" position="float" orientation="portrait" xlink:type="simple"/></fig><fig id="F288768" position="float" orientation="portrait"><label>Figure 6c.</label><caption><p>Tergite 9, dorsal view</p></caption><graphic xmlns:xlink="http://www.w3.org/1999/xlink" xlink:href="biodiversity_data_journal-1-e962-g006_c.jpg" position="float" orientation="portrait" xlink:type="simple"/></fig><fig id="F288769" position="float" orientation="portrait"><label>Figure 6d.</label><caption><p>Tergite 9, ventral view</p></caption><graphic xmlns:xlink="http://www.w3.org/1999/xlink" xlink:href="biodiversity_data_journal-1-e962-g006_d.jpg" position="float" orientation="portrait" xlink:type="simple"/></fig></fig-group><fig-group id="F288777" position="float" orientation="portrait"><caption><p><italic><tp:taxon-name><tp:taxon-name-part taxon-name-part-type="genus">Lygistorrhina</tp:taxon-name-part> <tp:taxon-name-part taxon-name-part-type="species">austroafricana</tp:taxon-name-part></tp:taxon-name></italic>, male terminalia, line drawing. Scale: 0.1 mm (a, c-f), 0.05 mm (b).</p></caption><fig id="F288782" position="float" orientation="portrait"><label>Figure 8a.</label><caption><p>Tergite 9, dorsal view</p></caption><graphic xmlns:xlink="http://www.w3.org/1999/xlink" xlink:href="biodiversity_data_journal-1-e962-g008_a.jpg" position="float" orientation="portrait" xlink:type="simple"/></fig><fig id="F288783" position="float" orientation="portrait"><label>Figure 8b.</label><caption><p>apodeme of tergite 9, dorsal view</p></caption><graphic xmlns:xlink="http://www.w3.org/1999/xlink" xlink:href="biodiversity_data_journal-1-e962-g008_b.jpg" position="float" orientation="portrait" xlink:type="simple"/></fig><fig id="F288784" position="float" orientation="portrait"><label>Figure 8c.</label><caption><p>gonostylus, dorsal view</p></caption><graphic xmlns:xlink="http://www.w3.org/1999/xlink" xlink:href="biodiversity_data_journal-1-e962-g008_c.jpg" position="float" orientation="portrait" xlink:type="simple"/></fig><fig id="F288785" position="float" orientation="portrait"><label>Figure 8d.</label><caption><p>gonocoxite, posterior view from base, dorsal surface to right</p></caption><graphic xmlns:xlink="http://www.w3.org/1999/xlink" xlink:href="biodiversity_data_journal-1-e962-g008_d.jpg" position="float" orientation="portrait" xlink:type="simple"/></fig><fig id="F288786" position="float" orientation="portrait"><label>Figure 8e.</label><caption><p>cerci</p></caption><graphic xmlns:xlink="http://www.w3.org/1999/xlink" xlink:href="biodiversity_data_journal-1-e962-g008_e.jpg" position="float" orientation="portrait" xlink:type="simple"/></fig><fig id="F288787" position="float" orientation="portrait"><label>Figure 8f.</label><caption><p>aedeagal complex</p></caption><graphic xmlns:xlink="http://www.w3.org/1999/xlink" xlink:href="biodiversity_data_journal-1-e962-g008_f.jpg" position="float" orientation="portrait" xlink:type="simple"/></fig></fig-group><fig id="F288768" position="float" orientation="portrait"><label>Figure 6c.</label><caption><p>Tergite 9, dorsal view</p></caption><graphic xmlns:xlink="http://www.w3.org/1999/xlink" xlink:href="biodiversity_data_journal-1-e962-g006_c.jpg" position="float" orientation="portrait" xlink:type="simple"/></fig><fig id="F288769" position="float" orientation="portrait"><label>Figure 6d.</label><caption><p>Tergite 9, ventral view</p></caption><graphic xmlns:xlink="http://www.w3.org/1999/xlink" xlink:href="biodiversity_data_journal-1-e962-g006_d.jpg" position="float" orientation="portrait" xlink:type="simple"/></fig><fig id="F288767" position="float" orientation="portrait"><label>Figure 6b.</label><caption><p>gonocoxites and gonostyli, ventral view</p></caption><graphic xmlns:xlink="http://www.w3.org/1999/xlink" xlink:href="biodiversity_data_journal-1-e962-g006_b.jpg" position="float" orientation="portrait" xlink:type="simple"/></fig></tp:treatment-sec><ref-list><ref id="B141848"><element-citation xmlns:xlink="http://www.w3.org/1999/xlink" publication-type="article" xlink:type="simple"><person-group person-group-type="author"><name name-style="western"><surname>Grimaldi</surname><given-names>David</given-names></name><name name-style="western"><surname>Blagoderov</surname><given-names>Vladimir</given-names></name></person-group><year>2001</year><article-title>A new genus of <tp:taxon-name><tp:taxon-name-part taxon-name-part-type="familia">Lygistorrhinidae</tp:taxon-name-part></tp:taxon-name> from Viet Nam (<tp:taxon-name><tp:taxon-name-part taxon-name-part-type="ordo">Diptera</tp:taxon-name-part></tp:taxon-name>: <tp:taxon-name><tp:taxon-name-part taxon-name-part-type="superfamilia">Sciaroidea</tp:taxon-name-part></tp:taxon-name>), and phylogenetic relationships in the family</article-title><source>Studia dipterologica</source><volume>8</volume><issue>1</issue><fpage>43</fpage><lpage>57</lpage></element-citation></ref><ref id="B141838"><element-citation xmlns:xlink="http://www.w3.org/1999/xlink" publication-type="article" xlink:type="simple"><person-group person-group-type="author"><name name-style="western"><surname>Matile</surname><given-names>L</given-names></name></person-group><year>1996</year><article-title>Une nouvelle espèce afrotropicale du genre <tp:taxon-name><tp:taxon-name-part taxon-name-part-type="genus">Lygistorrhina</tp:taxon-name-part></tp:taxon-name> Skuse (<tp:taxon-name><tp:taxon-name-part taxon-name-part-type="ordo">Diptera</tp:taxon-name-part></tp:taxon-name>, <tp:taxon-name><tp:taxon-name-part taxon-name-part-type="superfamilia">Mycetophiloidea</tp:taxon-name-part></tp:taxon-name>, <tp:taxon-name><tp:taxon-name-part taxon-name-part-type="familia">Lygistorrhinidae</tp:taxon-name-part></tp:taxon-name>)</article-title><source>Revue Francaise d’Entomologie</source><volume>18</volume><fpage>30</fpage></element-citation></ref></ref-list></tp:taxon-treatment>
